# Supplementary material for: Trends and Significance of VRE Colonization in the ICU: A Meta-Analysis of Published Studies
Source: PLoS One. 2013 Sep 27;8(9):e75658. doi: 10.1371/journal.pone.0075658 (PMC3785502; doi:10.1371/journal.pone.0075658)
Supplement: Appendix S2 — Study quality data (assigned scores). (XLSX) [file pone.0075658.s002.xlsx]

## Sheet: Quality_Score
	REFERENCE
Item	Quality Score	10	11	26	27	28	29	30	31	32	33	34	35	36	37	38	39	40	41	42	43	44	45	46	47	48	49	50	51	52	53	54	55	56	57	58	59	24/25
Rate type
mentioned	1	1	1	1	1	1	1	1	1	1	1	1	1	1	1	1	1	1	1	1	1	1	1	1	1	1	1	1	1	1	1	1	1	1	1	1	1	1
not mentioned	0
Case Ascertainment
Multiple Insititutions	2		2	2							2															2
Hospital inpatients, Case registers	1	1			1	1	1	1	1	1		1	1	1	1	1	1	1	1	1	1	1	1	1	1		1	1	1	1	1	1	1	1	1	1	1	1
Not specified
Diagnosis (i.e VRE documentation)
Procedure reported	1		1		1	1		1	1		1	1		1	1	1	1	1		1	1	1	1	1	1	1	1	1	1	1	1	1	1	1	1	1	1	1
not specified	0
Method of Diagnostic Assignment
face to face	3	3	3	3	3	3	3				3	3	3	3	3	3		3	3	3	3	3	3	3	3	3		3	3	3	3	3	3	3	3	3	3	3
Case note review (standardized)	2									2
Hospital notes/registries	1							1	1								1										1
Not specified	0
Information on Rates
Raw-data numerator	1	1	1	1	1	1	1	1	1	1		1	1	1	1	1	1	1	1	1	1	1	1	1	1	1	1	1	1	1	1	1	1	1	1	1	1	1
Raw-data denominator	1	1	1	1	1	1	1	1	1	1		1	1	1	1	1	1	1	1	1	1	1	1	1	1	1	1	1	1	1	1	1	1	1	1	1	1	1
Age/sex standardized	1
if age/sex standardized, method provided	1
confidence intervals	1
year stratification	1				1	1	1	1			1	1	1	1	1	1		1		1						1		1	1		1	1	1	1	1	1	1	1
ICU stratification	1	1			1	1	1	1				1		1	1		1	1	1	1					1		1	1	1	1		1	1	1		1	1	1
Additional 'merits'	1
Text on inter-rater reliability	1
Leakage study	1
SCORE (total)		8	9	8	10	10	9	8	6	6	8	10	8	10	10	9	7	10	8	10	8	8	8	8	9	10	7	10	10	9	9	10	10	10	9	10	10	10
